# Supplementary material for: Mass Concentration, Source and Health Risk Assessment of Volatile Organic Compounds in Nine Cities of Northeast China
Source: Int J Environ Res Public Health. 2022 Apr 18;19(8):4915. doi: 10.3390/ijerph19084915 (PMC9028055; doi:10.3390/ijerph19084915)
Supplement: Supplementary file 1 [file ijerph-19-04915-s001.zip]

Archive with 1 entries (1 files):
- ijerph-1649976-supplementary.pdf
